# Supplementary material for: Immunohistochemical study of histone protein 3 modification in pediatric osteosarcoma identifies reduced H3K27me3 as a marker of poor treatment response
Source: PLoS One. 2024 Nov 21;19(11):e0309471. doi: 10.1371/journal.pone.0309471 (PMC11581320; doi:10.1371/journal.pone.0309471)
Supplement: S1 File — This file contains the minimum dataset, including the clinicopathologic data and computed scores for each IHC marker. (XLSX) [file pone.0309471.s005.xlsx]

## Sheet: Case Data
TMA ID	Sex (0=F, 1=M)	Age at diagnosis (years)	Metastasis/ Recurrence (Event)	Primary Site	Location	Survival	Good Neoadjevant Response?	Tumour Size, Greatest Dimension (cm)	TimeM	TimeY
1	0	12.6028	1	Proximal tibia, right	Appendicular	0	1	9	98	8.16667
2	0	11.4833	1	Femur - right	Appendicular	0	1	11	94	7.83333
3	0	15.3556	0	Distal femur, right	Appendicular	0	0	10.1	50	4.16667
4	0	14.9083	1	Humerus - right	Appendicular	0			79	6.58333
5	1	16.5667	0	Proximal tibia, left	Appendicular	0	1	7.1	78	6.5
6	0	16.675	0	Distal femur, right	Appendicular	1	0		11	0.916667
7	1	15.15	1	Femur - right	Appendicular	1	0	17	36	3
8	1	11.28	1	Distal femur - right	Appendicular	1	0	14	16	1.33333
9	0	10.48	0	Fibula - left	Appendicular	0	1	9.6	41	3.41667
10	1	14.41	0	Scapula - left	Appendicular	1	0	19.5	38	3.16667
11	0	15.75	0	Femur - right	Appendicular	0	0	20	52	4.33333
12	0	12.28	1	Femur - right	Appendicular	0	1	7.8	46	3.83333
13	0	14.26	0	Humerus - right	Appendicular	0	1	10	46	3.83333
14	1	16.52	0	Tibia - left	Appendicular	1	1		15	1.25
15	1	13.43	0	Distal femur, left	Appendicular	0	1	13.7	46	3.83333
16	1	16.33	1	Thigh - left	Appendicular	1	1	25	13	1.08333
17	0	16.16	1	Tibia, left	Appendicular	0	0	5.5	38	3.16667
18	0	15.14		Distal Femur, right	Appendicular	0	0		37	3.08333
19	1	10.77	0	Distal femur/knee, left	Appendicular	0	0	10.5	26	2.16667
20	1	14.04	1	Distal femur, right	Appendicular	0	0	7.8	23	1.91667
21	1	17.84	0	Fibula, right	Appendicular	0		5.5	18	1.5
22	1	10.61	1	Proximal humerus, right	Appendicular	1	0	13	62	5.16667
23	0	14.66	1	Proximal humerus, right	Appendicular	1	0	17	47	3.91667
24	0	10.9472	1	Tibia, left	Appendicular	1	1	5.2	54	4.5
25	1	4.42778	1	Humerus, left	Appendicular	1	0	7	74	6.16667
26	0	13.7278	1	Tibia, left	Appendicular	0	0	12	229	19.0833
27	1	11.5028	1	Tibia, left	Appendicular	1	1	5.5	32	2.66667
28	1	7.45556	0	Thigh/femur, left	Appendicular	1	0	7	42	3.5
29	1	14.65	1	Tibia, right	Appendicular	1	1	6.5	25	2.08333
30	1	9.15	0	Distal femur, right	Appendicular	1	0	23	17	1.41667
31	1	12.9028	0	Skull, parietal bone	Axial	1	0	7	77	6.41667
32	0	11.2	0	Femur, right	Appendicular	0	1	6.5	130	10.8333
33	1	12.0583	0	Distal femur, left	Appendicular	0	1	13	156	13
34	1	7.04167		Distal femur, left	Appendicular	1			6	0.5
35	1	12.6389	0	Distal femur, right	Appendicular	0	1	9	111	9.25
36	0	13.425	0	Distal femur, right	Appendicular	0	1	9.8	178	14.8333
37	1	10.2778		Proximal humerus, right	Appendicular	0		8	81	6.75
38	1	14.6056	0	Medial femur, right	Appendicular	0	1	10.5	112	9.33333
39	0	14.2528	0	Humerus, right	Appendicular	0	0	8.5	166	13.8333
40	0	13.3472	1	Femur, left	Appendicular	1			4	0.333333
41	0	14.6917	0	Distal femur, left	Appendicular	0	1	6.5	163	13.5833
42	0	14.0417	1	Pelvis, left	Appendicular	0	0	15	156	13
43	1	15.1083	0	Tibia	Appendicular	0	0	14	100	8.33333
44	1	16.5167	0	Proximal tibia, right	Appendicular	0	1	10.5	126	10.5
45	1	14.9083	1	Proximal tibia, right	Appendicular	1	0	3	60	5
46	0	13.8056	0	Distal femur, right	Appendicular	0	0	7	139	11.5833
47	1	7.95556	0	Skull	Axial	0	0	7	136	11.3333
48	1	8.20278	1	Distal femur, left	Appendicular	1	1	6.5	52	4.33333
49	1	14.4778	0	Femur, right	Appendicular	1			10	0.833333
50	1	12.26	0	Humerus, right	Appendicular	0	0	16.5	112	9.33333
51	1	13.85	0	Femur - right	Appendicular	0	1	8	109	9.08333
52	0	16.375	1	Proximal femur, right	Appendicular	1	1	16	23	1.91667
53	1	14.8556	1	Tibia, right	Appendicular	0	0	9	96	8
54	1	7.41111	0	Distal femur, left	Appendicular	0	0	8.6	107	8.91667
55	0	14.7278	0	Tibia - left	Appendicular	0	0	8	103	8.58333
56	0	17.6778	0	Mandible, left	Axial	0	1	3.5	57	4.75
57	0	10.7333	0	Femur - left	Appendicular	0	1	2.5	99	8.25
58	1	9.46944	0	Distal Femur, left	Appendicular	0	0	25	93	7.75

## Sheet: Paired Analysis
TMAID (Primary)	TMAID2 (Met/Rec)	Primary H3K4me3	Met/Rec H3K4me3	Primary H3K9me3	Met/Rec H3K9me3	Primary H3K27Me32	Met/Rec H3K27Me3	Primary H3K27me2	Met/Rec H3K27me2	Primary H3S10T11phos	Met/Rec H3S10T11phos	Primary H3S28phos	Met/Rec H3S28phos
1	40	0.9817	0.4837	80.94	85.81	43.17	49.53	26.72	85.84	0.0557	0.4432	77.33	89.38
4	42	0.4672	0.3028	75.01	98.4	12.04	2.904	36.19	94.82	1.135	1.365	62.57	81.24
6	39	12.26	MISSING	76.25	MISSING	8.37	MISSING	8.301	MISSING	0.1922	MISSING	52.53	MISSING
7	43	0.726	17.45	71.87	92.69	45.09	75.62	45.09	75.62	29.29	0.4975	38.01	96.51
10	46	0.3725	MISSING	82.64	72.78	5.207	MISSING	0.0585	MISSING	0.1651	MISSING	10.44	MISSING
12	44	0.524	0.7995	95.41	88.06	35.05	1.877	31.11	12.59	1.275	1.073	40.33	13.59
14	45	0.407	0.6316	89.73	MISSING	55.64	0.6525	76.41	47.66	28.73	6.244	52.3	0.7367
17	50	3.013	0.4795	92.9	85.13	4.546	3.29	70.94	70.16	1.195	0.1175	97.85	29.36
20	54	2.985	0.2471	97.58	82.82	12.96	0.3193	83.57	56.61	7.384	1.009	97.04	5.726
22	1	0.9323	0.5124	92.28	87.55	2.763	5.077	19.62	79.79	1.252	0.3896	52.43	45.72
23	2	1.926	5.085	82.16	44.84	15.1223	2.454	52.24	98.18	4.161	0.675	36.29	8.659
25	16	0	0.1993	85.59	91.44	3.574	33.24	91.9	82.77	42.34	1.41	59.2	74.78
26	18	MISSING	0.5376	MISSING	42.58	MISSING	30.57	MISSING	0.366	MISSING	0	MISSING	0.2979
27	11	0.0482	13.14	96.61	82.55	2.887	9.244	76.07	72.19	1.904	5.932	86.24	59.28
29	10	0.1484	1.443	72.84	MISSING	39.63	10.48	49.12	84.18	9.226	1.577	54.1	86.37
42	22	0.1764	0.0609	71.59	76.14	40.44	13.08	48.93	72.82	21.59	0.9038	29.65	42.08
45	21	0.7937	1.457	84.94	80.19	47.65	7.193	48.08	48.49	3.983	1.411	75.02	57.2
48	29	0.0401	1.171	94.18	75.9	6.898	2.488	78.51	15.28	1.894	0	95.1	17.13
52	26	0.1897	0.2574	96.51	50.52	0.8295	32.84	83.14	54.54	42.59	3.129	98.71	5.72
53	30	0.1552	MISSING	78.04	MISSING	36.29	MISSING	61.84	15.75	21.33	MISSING	53.23	MISSING
Incomplete Pair

## Sheet: Primary H3K4me3 Raw Data
TMA ID	Tumor Nuclei Detected	Tumor Nuclei Positive	Positive %	Valence (0: <25%; 1: >=25%)
1	3056	30	0.9817	0
2	5351	2	0.0374	0
3	85	0	0	0
4	4709	22	0.4672	0
5	2468	46	1.864	0
6	1305	160	12.26	0
7	1653	12	0.726	0
8	3428	74	2.159	0
9	423	34	8.038	0
10	1879	7	0.3725	0
11	7952	134	1.685	0
12	5916	31	0.524	0
13	5000	34	0.68	0
14	4423	18	0.407	0
15	312	33	10.58	0
16
17	3385	102	3.013	0
18	1032	11	1.066	0
19	5404	27	0.4996	0
20	5595	167	2.985	0
21	2038	19	0.9323	0
22	5088	98	1.926	0
23	681	39	5.727	0
24	9886	25	0.2529	0
25	4560	0	0	0
26
27	8306	4	0.0482	0
28	4798	63	1.313	0
29	4044	6	0.1484	0
30	4661	0	0	0
31	6402	4	0.0625	0
32	4284	3	0.07	0
33	4998	12	0.2401	0
34	2568	6	0.2336	0
35	1760	8	0.4545	0
36	6562	49	0.7467	0
37	1873	4	0.2136	0
38	4829	2	0.0414	0
39	5770	8	0.1386	0
40	4213	11	0.2611	0
41	359	27	7.521	0
42	1701	3	0.1764	0
43	7369	3	0.0407	0
44	3943	10	0.2536	0
45	2646	21	0.7937	0
46	1843	13	0.7054	0
47	2018	13	0.6442	0
48	9970	4	0.0401	0
49	3848	71	1.845	0
50	1019	20	1.963	0
51	6069	27	0.4449	0
52	4218	8	0.1897	0
53	2578	4	0.1552	0
54	4718	6	0.1272	0
55	1156	0	0	0
56	2406	4	0.1663	0
57	1189	44	3.701	0
58	4040	19	0.4703	0

## Sheet: Met_Rec H3K4me3 Raw Data
TMA ID	Tumor Nuclei Detected	Tumor Nuclei Positive	Positive %	Valence (0: <25%; 1: >=25%)
1	3903	20	0.5124	0
2	413	21	5.085	0
3	4908	51	1.039	0
4	2144	1	0.0466	0
5	2668	6	0.2249	0
6	226	2	0.885	0
7	7559	10	0.1323	0
8	3828	32	0.8359	0
9
10	1247	18	1.443	0
11	5158	678	13.14	0
12	1408	9	0.6392	0
13	4363	4	0.0917	0
14	6484	7	0.108	0
15	6351	16	0.2519	0
16	7026	14	0.1993	0
17	4963	51	1.028	0
18	558	3	0.5376	0
19	8123	54	0.6648	0
20	6532	10	0.1531	0
21	1785	26	1.457	0
22	1641	1	0.0609	0
23	1852	43	2.322	0
24	2612	85	3.254	0
25	3584	3	0.0837	0
26	777	2	0.2574	0
27	5194	355	6.835	0
28	1872	4	0.2137	0
29	427	5	1.171	0
30
31	3816	6	0.1572	0
32	1532	6	0.3916	0
33	4707	13	0.2762	0
34	1073	6	0.5592	0
35	803	5	0.6227	0
36	4938	15	0.3038	0
37	2641	9	0.3408	0
38	6820	209	3.065	0
39
40	2274	11	0.4837	0
41	2712	26	0.9587	0
42	3633	11	0.3028	0
43	2699	471	17.45	0
44	1501	12	0.7995	0
45	1900	12	0.6316	0
46
47	1523	11	0.7223	0
48	3490	4	0.1146	0
49
50	5005	24	0.4795	0
51	7584	605	7.977	0
52	3737	4	0.107	0
53	2061	125	6.065	0
54	2833	7	0.2471	0
55	1014	214	21.1	0

## Sheet: Primary H3K9me3 Raw Data
TMA ID	Tumor Nuclei Detected	Tumor Nuclei Positive	Positive %	Valence (0: <25%; 1: >=25%)
1	3626	2935	80.94	1
2	6601	5580	84.53	1
3	883	741	83.92	1
4	7408	5557	75.01	1
5	3248	2310	71.12	1
6	5991	4568	76.25	1
7	2257	1622	71.87	1
8	4956	3789	76.45	1
9	7232	7022	97.1	1
10	3922	3241	82.64	1
11	9590	9329	97.28	1
12	8359	7975	95.41	1
13	7596	7191	94.67	1
14	3640	3266	89.73	1
15	3925	3252	82.85	1
16
17	5335	4956	92.9	1
18	2340	2084	89.06	1
19	8017	7954	99.21	1
20	6809	6644	97.58	1
21	2074	1439	69.38	1
22	5806	5358	92.28	1
23	1788	1469	82.16	1
24	12532	11916	95.08	1
25	5427	4645	85.59	1
26
27	10839	10472	96.61	1
28	5161	4848	93.94	1
29	4455	3245	72.84	1
30	1122	1098	97.86	1
31	8847	7988	90.29	1
32	7841	7635	97.37	1
33	6263	5426	86.64	1
34	5872	5438	92.61	1
35	3400	2479	72.91	1
36	8247	7685	93.19	1
37	9028	7528	83.39	1
38	7551	6593	87.31	1
39	6828	6442	94.35	1
40	6256	6071	97.04	1
41	3115	2601	83.5	1
42	2365	1693	71.59	1
43	1003	907	90.43	1
44	7488	6883	91.92	1
45	4030	3423	84.94	1
46	5860	5276	90.03	1
47	1747	978	55.98	1
48	11571	10897	94.18	1
49	4873	4288	88	1
50	746	492	65.95	1
51	8518	8362	98.17	1
52	5681	5483	96.51	1
53	2491	1944	78.04	1
54	8014	7670	95.71	1
55	408	205	50.25	1
56	2384	2197	92.16	1
57	2578	1683	65.28	1
58	9572	9117	95.25	1

## Sheet: Met_Rec H3K9me3 Raw Data
TMA ID	Tumor Nuclei Detected	Tumor Nuclei Positive	Positive %	Valence (0: <25%; 1: >=25%)
1	7468	6538	87.55	1
2	2373	1064	44.84	1
3	5932	5486	92.48	1
4	2540	1992	78.43	1
5	682	586	85.92	1
6	594	485	81.65	1
7	3707	2656	71.65	1
8	6015	5128	85.25	1
9	1446	1269	87.76	1
10
11	2688	2219	82.55	1
12	8123	6966	85.76	1
13	5207	3951	75.88	1
14	7567	6325	83.59	1
15	7964	6821	85.65	1
16	8690	7946	91.44	1
17	5406	3702	68.48	1
18	2318	987	42.58	1
19	6236	5210	83.55	1
20	4954	3223	65.06	1
21	4544	3644	80.19	1
22	1530	1165	76.14	1
23	7974	6717	84.24	1
24	10539	10253	97.29	1
25	6686	5589	83.59	1
26	867	438	50.52	1
27	3926	2851	72.62	1
28	2171	1859	85.63	1
29	581	441	75.9	1
30
31	9656	8842	91.57	1
32	1611	1395	86.59	1
33	1304	1146	87.88	1
34	7787	6494	83.4	1
35	5730	3485	60.82	1
36	5746	4806	83.64	1
37	2874	2431	84.59	1
38	6583	6095	92.59	1
39
40	3545	3042	85.81	1
41	3436	3091	89.96	1
42	7053	6940	98.4	1
43	4406	4084	92.69	1
44	1483	1306	88.06	1
45
46	3961	2883	72.78	1
47	1575	592	37.59	1
48	2453	2226	90.75	1
49
50	3672	3126	85.13	1
51	9032	8722	96.57	1
52	5725	4406	76.96	1
53	2442	2356	96.48	1
54	3243	2686	82.82	1
55	840	794	94.52	1

## Sheet: Primary H3K27me2 Raw Data
TMA ID	Tumor Nuclei Detected	Tumor Nuclei Positive	Positive %	Valence (0: <25%; 1: >=25%)
1	3342	893	26.72	1
2	8680	329	3.79	0
3	3027	526	17.38	0
4	9297	3365	36.19	1
5	3749	2419	64.52	1
6	7634	639	8.37	0
7	5973	2693	45.09	1
8	3316	1684	50.78	1
9	10142	6986	68.88	1
10	3399	177	5.207	0
11	10588	2248	21.23	0
12	11305	3517	31.11	1
13	6667	3924	58.86	1
14	5121	3913	76.41	1
15	5351	2500	46.72	1
16
17	7829	5554	70.94	1
18	6279	1262	20.1	0
19	7956	5174	65.03	1
20	5003	3437	68.7	1
21	3701	1056	28.53	1
22	11368	572	5.032	0
23	3220	1682	52.24	1
24	10135	7718	76.15	1
25	7135	5648	79.16	1
26
27	10970	8345	76.07	1
28	12451	5281	42.41	1
29	5649	2775	49.12	1
30	9624	1919	19.94	0
31	2768	1367	49.39	1
32	6920	5342	77.2	1
33	7626	5695	74.68	1
34	7361	7183	97.58	1
35	2456	845	34.41	1
36	10659	7249	68.01	1
37	2416	1725	71.4	1
38	2727	557	20.43	0
39	4200	2974	70.81	1
40	10034	6777	67.54	1
41	9032	2417	26.76	1
42	8568	4192	48.93	1
43	6001	1419	23.65	0
44	11578	5189	44.82	1
45	9387	4513	48.08	1
46	9058	8433	93.1	1
47	2705	1496	55.3	1
48	9611	7546	78.51	1
49	7868	4572	58.11	1
50
51	10656	8283	77.73	1
52	3779	3142	83.14	1
53	5599	2032	36.29	1
54	10493	8304	79.14	1
55	7431	1975	26.58	1
56	3346	682	20.38	0
57	8819	5459	61.9	1
58	12920	5837	45.18	1

## Sheet: Met_Rec H3K27me2 Raw Data
TMA ID	Tumor Nuclei Detected	Tumor Nuclei Positive	Positive %	Valence (0: <25%; 1: >=25%)
1	5453	4351	79.79	1
2	5055	4963	98.18	1
3	708	641	90.54	1
4	3404	2604	76.5	1
5	784	570	72.7	1
6	1187	690	58.13	1
7	3969	3055	76.97	1
8	4590	3025	65.9	1
9
10	7014	4451	63.46	1
11	5626	3564	63.35	1
12	3675	3326	90.5	1
13	5555	4134	74.42	1
14	9557	7368	77.1	1
15	8864	6329	71.4	1
16	8750	7242	82.77	1
17
18	5669	1733	30.57	1
19	9145	8499	92.94	1
20
21
22	4963	3614	72.82	1
23	6181	3981	64.41	1
24	1143	445	38.93	1
25	5146	2109	40.98	1
26	4348	1907	43.86	1
27	4992	3223	64.56	1
28	9912	2956	29.82	1
29	1427	218	15.28	0
30
31
32
33	10047	5495	54.69	1
34
35	2025	1353	66.81	1
36	8874	8375	94.38	1
37
38	5936	5145	86.67	1
39
40	4046	2483	61.37	1
41	7046	5239	74.35	1
42	1131	1047	92.57	1
43	2642	1998	75.62	1
44	5010	631	12.59	0
45
46
47
48
49
50	6065	2726	44.95	1
51	9346	8249	88.26	1
52
53	3215	3120	97.05	1
54	3018	957	31.71	1
55	1664	726	43.63	1

## Sheet: Primary H3K27me3 Raw Data
TMA ID	Tumor Nuclei Detected	Tumor Nuclei Positive	Positive %	Valence (0: <25%; 1: >=25%)
1	3213	1387	43.17	1
2	3827	1	0.0261	0
3	340	129	37.94	1
4	4867	586	12.04	0
5	3169	78	2.461	0
6	1554	129	8.301	0
7	2079	57	2.742	0
8	3187	114	3.577	0
9	5221	499	9.558	0
10	1710	1	0.0585	0
11	6714	567	8.445	0
12	5432	1904	35.05	1
13	4361	894	20.5	0
14	3898	2169	55.64	1
15	3818	2415	63.25	1
16
17	4949	225	4.546	0
18	2287	972	42.5	1
19	4218	749	17.76	0
20	6011	779	12.96	0
21	1706	4	0.2345	0
22	3945	109	2.763	0
23	1554	235	15.12	0
24	10530	4746	45.07	1
25	2798	100	3.574	0
26
27	9075	262	2.887	0
28	7197	1174	16.31	0
29	3861	1530	39.63	1
30	4423	417	9.428	0
31	8459	711	8.405	0
32	4875	2209	45.31	1
33	5915	2777	46.95	1
34	4674	1561	33.4	1
35	2343	1318	56.25	1
36	5189	118	2.274	0
37	5907	1139	19.28	0
38	4317	20	0.4633	0
39	5533	69	1.247	0
40	5153	110	2.135	0
41	3430	243	7.085	0
42	2035	823	40.44	1
43	7144	1800	25.2	1
44	5736	64	1.116	0
45	170	81	47.65	1
46	3819	453	11.86	0
47	2132	9	0.4221	0
48	4407	304	6.898	0
49	4830	873	18.07	0
50	2078	152	7.315	0
51	7791	1989	25.53	1
52	3255	27	0.8295	0
53	2471	1528	61.84	1
54	7662	336	4.385	0
55	1499	181	12.07	0
56	705	76	10.78	0
57	4050	869	21.46	0
58	2042	264	12.93	0

## Sheet: Met_Rec H3K27me3 Raw Data
TMA ID	Tumor Nuclei Detected	Tumor Nuclei Positive	Positive %	Valence (0: <25%; 1: >=25%)
1	2068	105	5.077	0
2	1386	29	2.092	0
3	4861	1200	24.69	0
4	2170	900	41.47	1
5	236	49	20.76	0
6	2272	479	21.08	0
7
8	4354	720	16.54	0
9	7163	258	3.602	0
10	964	101	10.48	0
11	4046	374	9.244	0
12	3486	960	27.54	1
13	3347	1956	58.44	1
14	7505	946	12.6	0
15	6581	1538	23.37	0
16	8164	2714	33.24	1
17	1123	9	0.8014	0
18	1093	4	0.366	0
19	8177	96	1.174	0
20	5925	397	6.7	0
21	1418	102	7.193	0
22	5396	909	16.85	0
23	4903	365	7.444	0
24	2099	273	13.01	0
25	4798	214	4.46	0
26	874	251	28.72	1
27	3899	1489	38.19	1
28	5739	63	1.098	0
29	3069	79	19.8492	0
30	4679	737	15.75	0
31	4821	2103	43.62	1
32	5259	1763	33.52	1
33	4660	162	3.476	0
34	3804	1480	38.91	1
35	4718	904	19.16	0
36	6107	1659	27.17	1
37	4223	628	14.87	0
38	5650	716	12.67	0
39
40	13898	6029	43.38	1
41	4081	2838	69.54	1
42	4804	139	2.893	0
43	4897	230	4.697	0
44	2299	15	0.6525	0
45	3587	27	0.7527	0
46
47
48	8551	3284	38.4	1
49
50	4742	156	3.29	0
51	8133	1867	22.96	0
52	5150	11	0.2136	0
53	3912	150	3.834	0
54	2819	9	0.3193	0
55	1099	28	2.548	0

[truncated: 5 more sheets: Primary H3S10T11phos Raw Data, Met_Rec H3S10T11phos Raw Data, Primary H3S28phos Raw Data, Met_Rec H3S28phos Raw Data, Metadata]
